# Supplementary material for: Deficiency of the splicing factor RBM10 limits EGFR inhibitor response in EGFR-mutant lung cancer
Source: J Clin Invest. 2022 Jul 1;132(13):e145099. doi: 10.1172/JCI145099 (PMC9246391; doi:10.1172/JCI145099)
Supplement: Supplemental table 3 [file jci-132-145099-s143.xlsx]

## Sheet: Sheet1
Supplementary Table 3. Differentially spliced exons upon RBM10 knockdown
RefSeq exons with significant Percentage Splicing In (PSI) changes (FDR ≤ 5%, ΔPSI ≥ 0.1) after RBM10 KD in HEK-293 cells. Significant Z-values are printed bold. PSI values in HEK are median between replicates. Genes associated with cancer based on DAVID annotation were marked with light blue (Wang YB et al., EMBO Molecular Medicine. 2013. DOI 10.1002/emmm.201302663)
Chrom	Exon Begin	Exon End	Gene Name	PSI HEK WT	PSI HEK OE	PSI HEK KD	Z HEK OE	Z HEK KD	ΔPSI HEK OE	ΔPSI HEK KD	ΔPSI Lympho	RNA binding protein	Splicing regulator
chr1	1244294	1244352	PUSL1	0.779	0.431	0.798	-10.207	0.866	-0.343	0.006	0	Yes
chr1	9797555	9797612	CLSTN1	0.602	0.608	0.698	-1.528	7.714	-0.033	0.103	-0.007
chr1	10386168	10386417	KIF1B	0.228	0.221	0.377	-0.578	6.133	-0.016	0.179	-0.215
chr1	11888514	11888681	CLCN6	0.719	0.929	0.734	3.607	1.381	0.209	0.067	0.097
chr1	15834367	15834402	CASP9	0.647	0.757	0.723	0.254	1.742	0.01	0.112	0
chr1	16047823	16047883	PLEKHM2	0.437	0.148	0.666	-9.07	12.056	-0.281	0.208	-0.345
chr1	24122998	24123076	GALE	0.941	0.616	0.945	-8.938	0.096	-0.321	0.008	-0.002
chr1	24304400	24304763	SRSF10	0.432	0.483	0.447	6.173	-2.674	0.114	-0.018	0.053
chr1	26627416	26627515	UBXN11	0.576	0.366	0.663	-6.633	3.157	-0.237	0.125	0.117
chr1	26628184	26628213	UBXN11	0.544	0.267	0.67	-5.727	3.653	-0.258	0.139	-0.295
chr1	32794668	32794761	HDAC1	0.98	0.852	0.995	-7.131	2.069	-0.125	0.014	-0.003
chr1	40029507	40029594	PABPC4	0.865	0.718	0.87	-8.063	1.904	-0.143	0.004	0.02	Yes
chr1	53684538	53684595	C1orf123	0.894	0.581	0.957	-10.16	3.202	-0.312	0.058	0.005
chr1	54354916	54355136	YIPF1	0.634	0.732	0.503	2.628	-4.5	0.092	-0.103	-0.001
chr1	71531360	71531435	ZRANB2	0.668	0.488	0.825	-8.239	13.531	-0.2	0.158	-0.169	Yes	Yes
chr1	85724617	85724744	C1orf52	0.608	0.402	0.606	-7.068	-3.791	-0.178	-0.063	0.209
chr1	97271974	97272008	PTBP2	0.347	0.538	0.373	4.345	-0.147	0.211	-0.02	0.033	Yes	Yes
chr1	114940561	114940612	TRIM33	0.644	0.445	0.762	-4.205	4.415	-0.163	0.118	-0.008
chr1	117149113	117149173	IGSF3	0.267	0.098	0.482	-2.437	5.877	-0.186	0.205	0
chr1	153615702	153615840	C1orf77	0.948	0.69	0.98	-15.279	3.975	-0.263	0.031	-0.001
chr1	153945855	153945940	CREB3L4	1	0.438	1	-8.116	-0.045	-0.554	0	0
chr1	154186368	154186422	C1orf43	0.823	0.691	0.826	-8.428	2.293	-0.151	0.02	-0.017
chr1	155223649	155223769	FAM189B	0.826	0.681	0.797	-6.203	-2.666	-0.121	-0.014	-0.036
chr1	155223874	155223985	FAM189B	0.768	0.615	0.734	-6.52	-2.523	-0.133	-0.029	-0.033
chr1	155224190	155224247	FAM189B	0.665	0.525	0.634	-6.214	-1.062	-0.142	-0.003	-0.011
chr1	155238498	155238583	CLK2	0.703	0.269	0.857	-12.204	7.208	-0.458	0.133	-0.02
chr1	161197425	161197527	TOMM40L	0.969	0.68	0.983	-8.194	0.687	-0.296	0.015	0
chr1	207941123	207941168	CD46	0.43	0.596	0.257	4.003	-7.405	0.144	-0.165	0.34
chr1	207963597	207963690	CD46	0.618	0.517	0.788	-4.343	15.442	-0.101	0.16	-0.365
chr1	212939530	212939615	NSL1	0.177	0.125	0.282	-1.717	2.603	-0.083	0.138	-0.086
chr1	228328824	228328989	GUK1	0.57	0.385	0.506	-7.944	-5.138	-0.158	-0.063	0.032
chr1	242012413	242012518	EXO1	0.245	0.072	0.337	-4.935	5.246	-0.168	0.079	-0.528
chr10	3147306	3147351	PFKP	0.977	0.849	0.981	-6.173	0.761	-0.132	0.007	-0.031
chr10	29821457	29822387	SVIL	0.516	0.581	0.347	0.355	-3.146	0.024	-0.13
chr10	32561941	32562010	EPC1	0.225	0.239	0.262	-0.137	1.666	-0.005	0.142	-0.039
chr10	34661425	34661464	PARD3	0.297	0.176	0.386	-3.37	3.604	-0.105	0.101	0.131
chr10	51886919	51886982	FAM21A	0.92	0.262	0.98	-9.079	1.513	-0.628	0.048	0
chr10	51886919	51886982	FAM21B.2	0.92	0.262	0.98	-9.079	1.513	-0.628	0.048	0
chr10	75294357	75294528	USP54	0.315	0.13	0.43	-2.603	1.757	-0.172	0.13	-0.5
chr10	75551081	75551257	KIAA0913	0.966	0.542	0.974	-11.495	1.065	-0.428	0.027	-0.003
chr10	75871666	75871870	VCL	0.07	0.056	0.187	-0.675	8.472	-0.02	0.121	-0.494
chr10	76995373	76995501	COMTD1	0.792	0.585	0.797	-5.904	-0.59	-0.191	-0.013	0
chr10	99213555	99213603	ZDHHC16	0.444	0.161	0.589	-9.025	8.064	-0.297	0.159	-0.11
chr10	101510125	101510153	CUTC	0.644	0.581	0.796	-1.452	6.677	-0.05	0.146	-0.164
chr10	104489075	104489151	SFXN2	0.89	0.541	0.927	-9.311	2.028	-0.375	0.046	-0.173
chr10	124187791	124187936	PLEKHA1	0.352	0.472	0.474	-0.304	6.497	-0.01	0.14	0
chr10	127417571	127417673	C10orf137	0.886	0.621	0.965	-8.531	4.426	-0.32	0.085	-0.143
chr10	135215032	135215094	MTG1	0.965	0.679	0.977	-9.613	0.984	-0.29	0.01	-0.052
chr11	3068982	3069231	CARS	0.478	0.59	0.448	4.374	-1.909	0.138	-0.059	-0.032	Yes
chr11	33369711	33369774	HIPK3	0.517	0.179	0.733	-2.281	2.61	-0.353	0.177	-0.033
chr11	46387793	46388534	DGKZ	0.266	0.257	0.146	0.181	-3.462	-0.009	-0.114	0.025
chr11	47194976	47195033	ARFGAP2	0.705	0.27	0.707	-6.933	-0.035	-0.405	0.011	-0.091
chr11	47195309	47195391	ARFGAP2	0.819	0.428	0.815	-7.955	0.36	-0.391	0.005	-0.06
chr11	47310518	47310578	MADD	0.086	0.027	0.286	-1.061	5.179	-0.051	0.182	0.005
chr11	47521004	47521156	CELF1	0.448	0.536	0.497	4.683	1.968	0.166	0.045	-0.175	Yes	Yes
chr11	47591251	47591443	PTPMT1	0.706	0.582	0.76	-6.611	1.924	-0.124	0.01	-0.028
chr11	57259063	57259099	SLC43A1	0.82	0.446	0.814	-6.035	-0.314	-0.369	-0.025	-0.029
chr11	63675731	63675776	MARK2	0.919	0.538	0.955	-6.978	1.145	-0.363	0.015	-0.141
chr11	64799639	64799675	ARL2-SNX15	0.935	0.517	0.941	-9.611	0.451	-0.43	0.018	-0.029
chr11	64799639	64799675	SNX15	0.938	0.518	0.945	-9.567	0.41	-0.428	0.015	-0.029
chr11	71940706	71940796	INPPL1	0.978	0.596	0.988	-12.261	0.529	-0.378	0.004	-0.001
chr11	85340175	85340306	TMEM126B	0.252	0.215	0.525	-1.695	16.886	-0.041	0.285	-0.106
chr11	85342188	85342360	TMEM126B	0.453	0.521	0.409	5.079	-5.58	0.112	-0.061	0.009
chr11	88061279	88061364	CTSC	0.359	0.481	0.378	4.022	1.23	0.102	0.023	-0.05
chr11	111753859	111753926	C11orf1	0.804	0.595	0.876	-6.799	2.252	-0.234	0.071	-0.038
chr11	129993506	129993674	APLP2	0.463	0.196	0.604	-12.817	18.734	-0.215	0.137	-0.084
chr12	988738	989197	WNK1	0.532	0.542	0.668	4.532	13.414	0.108	0.127	-0.239
chr12	2974520	2974565	FOXM1	0.558	0.389	0.729	-4.767	8.345	-0.147	0.152	-0.214
chr12	3938075	3938196	PARP11	0.517	0.644	0.627	1.174	2.435	0.115	0.115	-0.018
chr12	4654947	4654998	RAD51AP1	0.155	0.168	0.25	0.121	4.275	0.004	0.116	-0.098	Yes
chr12	8852380	8853210	RIMKLB	0.379	0.274	0.506	-2.721	6.117	-0.165	0.132	-0.357
chr12	27829996	27830029	PPFIBP1	0.135	0.11	0.249	-0.134	2.297	-0.017	0.102	-0.1
chr12	30886562	30886645	CAPRIN2	0.412	0.245	0.496	-2.879	2.841	-0.24	0.133	-0.143
chr12	32890798	32890876	DNM1L	0.55	0.308	0.657	-5.709	4.605	-0.214	0.091	-0.3
chr12	32891197	32891230	DNM1L	0.238	0.097	0.355	-2.876	5.679	-0.116	0.141	0.015
chr12	44165022	44165168	IRAK4	0.68	0.644	0.726	-2.117	3.276	-0.12	0.145	-0.107
chr12	48359064	48359128	TMEM106C	0.906	0.47	0.961	-23.845	8.595	-0.442	0.078	-0.001
chr12	48359620	48359780	TMEM106C	0.943	0.642	0.976	-18.527	6.27	-0.304	0.044	-0.005
chr12	48360465	48360515	TMEM106C	0.775	0.248	0.894	-24.04	11.078	-0.527	0.148	-0.011
chr12	48360990	48361044	TMEM106C	0.828	0.341	0.92	-23.523	10.473	-0.487	0.13	-0.004
chr12	48739127	48739257	ZNF641	0.79	0.786	0.916	0.205	1.848	0.026	0.105	-0.056
chr12	49168739	49168837	ADCY6	0.979	0.741	0.979	-6.115	-0.459	-0.228	-0.011	-0.063
chr12	50481145	50481268	SMARCD1	0.842	0.695	0.88	-6.426	2.729	-0.146	0.037	0.001
chr12	51445874	51445990	LETMD1	0.686	0.421	0.728	-12.441	3.839	-0.343	0.066	0.115
chr12	51447560	51447643	LETMD1	0.662	0.241	0.77	-15.045	6.001	-0.438	0.109	0.004
chr12	51449617	51449804	LETMD1	0.819	0.476	0.876	-13.777	4.642	-0.337	0.065	-0.05
chr12	51449926	51450028	LETMD1	0.803	0.393	0.866	-15.12	4.996	-0.396	0.079	-0.033
chr12	51451814	51451911	LETMD1	0.965	0.722	0.966	-9.948	-0.067	-0.228	0.002	-0.016
chr12	53565109	53565225	CSAD	0.704	0.525	0.768	-2.134	2.473	-0.183	0.144	-0.022
chr12	53861588	53861627	PCBP2	0.675	0.142	0.878	-29.176	19.925	-0.509	0.188	-0.268	Yes	Yes
chr12	54361052	54361178	HOTAIR	0.868	0.452	0.951	-8.292	4.626	-0.432	0.093
chr12	56606779	56606922	RNF41	0.156	0.069	0.327	-2.763	8.399	-0.091	0.16	0.006
chr12	56822332	56822436	TIMELESS	0.994	0.851	0.996	-6.145	0.226	-0.143	0.002	0
chr12	62959793	62959811	MON2	0.321	0.022	0.637	-5.033	3.013	-0.291	0.269	0
chr12	88448116	88448190	CEP290	0.903	0.35	0.944	-10.702	1.266	-0.517	0.023	-0.021
chr12	113758135	113758303	SLC24A6	0.942	0.867	0.835	-0.827	-1.731	-0.037	-0.111	0
chr12	115117717	115117777	TBX3	0.724	0.498	0.753	-6.381	2.299	-0.293	0.074
chr12	121840544	121840610	RNF34	0.272	0.133	0.367	-5.927	6.469	-0.149	0.098	-0.129
chr12	123687796	123687922	MPHOSPH9	0.701	0.613	0.904	-2.38	9.478	-0.088	0.184	-0.391
chr12	124428818	124428911	CCDC92	0.895	0.396	0.94	-8.44	1.427	-0.513	0.049	0.25
chr12	124858958	124859009	NCOR2	0.432	0.076	0.467	-8.668	3.228	-0.399	0.064	-0.046
chr12	125020110	125020157	NCOR2	0.32	0.237	0.524	-0.231	3.032	-0.113	0.225	-0.171
chr12	133770013	133770119	ZNF268	0.488	0.436	0.672	-1.407	4.533	-0.052	0.182	-0.169
chr13	37584688	37584792	FAM48A	0.438	0.202	0.567	-7.955	6.805	-0.195	0.092	-0.228
chr13	42795399	42795530	DGKH	0.502	0.674	0.377	2.798	-3.369	0.172	-0.145	-0.323
chr13	52535972	52536049	ATP7B	0.886	0.688	0.953	-3.906	3	-0.223	0.126	0
chr13	77807290	77807398	MYCBP2	0.732	0.765	0.895	0.534	4.569	0.063	0.132	-0.157
chr13	113532530	113532617	ATP11A	0.746	0.112	0.848	-9.351	2.408	-0.622	0.077	-0.305
chr13	115004464	115004503	CDC16	0.961	0.748	0.992	-6.478	1.222	-0.208	0.021	0
chr14	24572368	24572464	PCK2	0.93	0.678	0.948	-6.348	0.52	-0.257	0.025	-0.01
chr14	24911383	24911466	SDR39U1	0.854	0.679	0.845	-6.965	0.495	-0.173	0.02	-0.029
chr14	31388171	31388312	STRN3	0.502	0.642	0.424	3.712	-1.717	0.146	-0.044	0.087
chr14	31398406	31398517	STRN3	0.614	0.764	0.596	3.8	-1.353	0.153	-0.024	0.044
chr14	53518561	53518645	DDHD1	0.734	0.538	0.88	-4.134	5.118	-0.196	0.144	-0.116
chr14	56130672	56130759	KTN1	0.678	0.55	0.714	-6.583	5.282	-0.173	0.063	-0.013
chr14	56139889	56139973	KTN1	0.445	0.325	0.605	-2.336	8.916	-0.062	0.136	0.027
chr14	59006788	59006854	KIAA0586	0.784	0.694	0.867	-1.746	2.05	-0.12	0.113	0.006
chr14	64682003	64682072	SYNE2	0.211	0.103	0.342	-2.51	5.323	-0.133	0.156	-0.009
chr14	73745988	73746132	NUMB	0.753	0.43	0.817	-7.652	2.639	-0.278	0.042	-0.124
chr14	75349293	75349327	DLST	0.798	0.473	0.798	-6.023	0.063	-0.3	-0.001	0.067
chr14	89656727	89656793	FOXN3	0.327	0.446	0.538	0.387	2.831	0.124	0.199	-0.351
chr14	94567084	94567117	IFI27L1	0.648	0.28	0.539	-4.131	-1.852	-0.263	-0.152	-0.255
chr14	104193128	104193179	ZFYVE21	0.967	0.738	0.959	-6.779	0.645	-0.236	0.005	-0.014
chr14	105915695	105915746	MTA1	0.389	0.093	0.513	-13.783	10.362	-0.276	0.095	-0.222
chr15	30011980	30012220	TJP1	0.184	0.138	0.282	-1.746	3.14	-0.083	0.103
chr15	40683693	40683755	C15orf23	0.994	0.779	0.997	-8.321	0.239	-0.215	0.001	-0.007
chr15	43856300	43856363	PPIP5K1	0.396	0.061	0.584	-6.693	7.507	-0.358	0.262	-0.182
chr15	80390757	80390920	ZFAND6	0.38	0.565	0.351	8.797	-2.584	0.203	-0.049	0
chr15	86201767	86201821	AKAP13	0.329	0.288	0.487	-0.682	3.151	-0.049	0.19	-0.049
chr15	102191898	102191976	TM2D3	0.471	0.336	0.465	-6.184	1.207	-0.139	0.019	0.034
chr16	341189	341297	AXIN1	0.445	0.218	0.463	-8.254	1.511	-0.223	0.018	0.037
chr16	1716073	1716178	CRAMP1L	0.585	0.165	0.63	-7.2	1.721	-0.384	0.074	-0.003
chr16	2127598	2127727	TSC2	0.227	0.096	0.355	-6.217	7.141	-0.203	0.128	-0.094
chr16	3073474	3073531	HCFC1R1	0.6	0.279	0.65	-9.229	2.789	-0.29	0.046	-0.14
chr16	3188745	3188819	ZNF213	0.729	0.099	0.838	-10.684	2.19	-0.629	0.089	-0.059
chr16	3335058	3335239	ZNF263	0.52	0.374	0.648	-3.517	6.912	-0.117	0.115	-0.196
chr16	3335680	3335754	ZNF263	0.293	0.108	0.45	-4.656	6.908	-0.178	0.165	-0.361
chr16	3336022	3336149	ZNF263	0.686	0.584	0.803	-3.675	8.688	-0.112	0.127	-0.172
chr16	3827613	3827658	CREBBP	0.686	0.19	0.919	-9.489	5.572	-0.493	0.246	-0.061
chr16	4927385	4927475	UBN1	0.891	0.547	0.916	-9.836	2.039	-0.346	0.045	0
chr16	16429908	16429994	PKD1P1	0.667	0.392	0.619	-13.889	-1.137	-0.289	-0.033	0.055
chr16	19088627	19088696	COQ7	0.977	0.758	0.986	-8.658	0.366	-0.218	0.006	0
chr16	19537040	19537183	CP110	0.734	0.652	0.86	-2.288	5.406	-0.089	0.127	-0.232
chr16	20835760	20835849	LOC81691	0.79	0.651	0.929	-3.481	4.256	-0.183	0.153	-0.127	Yes
chr16	24804793	24804970	TNRC6A	0.546	0.543	0.752	-0.847	10.656	-0.014	0.166	-0.288	Yes
chr16	24816025	24816172	TNRC6A	0.126	0.045	0.24	-2.464	6.343	-0.087	0.116	-0.041	Yes
chr16	30770498	30770568	C16orf93	0.603	0.405	0.564	-7.608	0.993	-0.281	0.028	0.143
chr16	30770662	30770779	C16orf93	0.511	0.292	0.497	-7.017	1.644	-0.291	0.039	0.5
chr16	67289655	67289833	SLC9A5	0.762	0.793	0.61	-0.608	-1.826	0.077	-0.152	-0.1
chr16	67290371	67290592	SLC9A5	0.892	0.872	0.791	-0.4	-2.318	-0.02	-0.115	-0.037
chr16	67290813	67291016	SLC9A5	0.85	0.841	0.771	-0.135	-1.935	-0.005	-0.107	-0.05
chr16	81056201	81056303	CENPN	0.398	0.355	0.572	0.407	7.888	0.011	0.113	-0.137
chr16	89805885	89805961	FANCA	0.959	0.752	0.96	-7.127	0.188	-0.207	0.003	-0.02
chr17	643744	643840	FAM57A	0.973	0.771	0.987	-8.32	1.292	-0.2	0.014	0.009
chr17	6353347	6353392	FAM64A	0.899	0.684	0.937	-7.36	3.047	-0.231	0.061	-0.054
chr17	6553301	6553398	MED31	0.869	0.668	0.927	-7.562	3.926	-0.204	0.049	-0.016
chr17	7123782	7123848	ACADVL	0.92	0.651	0.966	-7.379	2.203	-0.249	0.037	0.011
chr17	7469033	7469081	SENP3	0.938	0.759	0.951	-6.677	-0.416	-0.166	-0.006	0.077
chr17	7469033	7469081	SENP3-EIF4A1	0.932	0.753	0.936	-6.463	-0.386	-0.16	-0.006	0.048	Yes
chr17	7470243	7470322	SENP3-EIF4A1	0.965	0.71	0.964	-10.847	-0.255	-0.263	-0.004	-0.034	Yes
chr17	7470243	7470322	SENP3	0.985	0.716	0.981	-11.051	-0.277	-0.269	-0.007	-0.016
chr17	7530260	7530362	SAT2	0.766	0.473	0.758	-7.288	1.224	-0.293	0.032	-0.021
chr17	8132459	8132524	CTC1	0.836	0.891	0.683	1.532	-2.936	0.107	-0.18	0.027
chr17	15580489	15580594	TRIM16	0.77	0.677	0.797	-1.609	1.998	-0.099	0.1	0.256
chr17	17083920	17083983	MPRIP	0.165	0.033	0.312	-6.075	11.293	-0.159	0.147	-0.016
chr17	18236479	18236602	SHMT1	0.92	0.681	0.969	-9.854	4.225	-0.24	0.05	0
chr17	25928385	25928427	KSR1	0.648	0.649	0.48	-0.199	-2.411	-0.045	-0.11	-0.25
chr17	30688486	30688534	ZNF207	0.865	0.533	0.94	-12.5	4.331	-0.323	0.058	-0.025
chr17	31258344	31258420	TMEM98	0.857	0.574	0.921	-10.086	3.374	-0.286	0.057
chr17	35567380	35567404	ACACA	0.76	0.506	0.87	-5.082	2.555	-0.271	0.118	-0.256
chr17	35880281	35880317	SYNRG	0.452	0.081	0.681	-5.202	6.036	-0.326	0.218	-0.082
chr17	40052872	40052902	ACLY	0.586	0.369	0.737	-8.803	9.334	-0.216	0.152	-0.149
chr17	40963672	40963815	BECN1	0.925	0.708	0.929	-9.708	0.405	-0.212	0.001	0.014
chr17	40965965	40966026	BECN1	0.867	0.476	0.879	-12.187	0.763	-0.365	0.01	0.05
chr17	42809545	42809633	DBF4B	0.688	0.403	0.856	-3.461	3.312	-0.241	0.138	-0.091
chr17	48560003	48560067	RSAD1	0.986	0.755	0.982	-6.457	-0.256	-0.219	-0.004	0.063
chr17	48561066	48561121	RSAD1	0.991	0.787	0.998	-6.665	0.414	-0.204	0.008	0
chr17	56283825	56283908	MKS1	0.804	0.46	0.859	-7.201	1.916	-0.347	0.05	-0.059
chr17	60601596	60601692	TLK2	0.629	0.539	0.774	-2.638	4.886	-0.124	0.147	-0.021
chr17	61803997	61804055	STRADA	0.826	0.4	0.967	-7.805	3.409	-0.413	0.134	-0.059
chr17	65871671	65871860	BPTF	0.484	0.525	0.411	-0.216	-5.512	-0.019	-0.107	-0.031
chr17	71208816	71208879	FAM104A	0.266	0.131	0.371	-4.723	4.238	-0.217	0.125	0.054
chr17	73284582	73284672	SLC25A19	0.486	0.191	0.593	-6.498	3.426	-0.307	0.114	-0.248
chr17	73887893	73887959	TRIM65	0.813	0.472	0.915	-8.992	5.11	-0.315	0.089	0.059
chr17	74087223	74087316	EXOC7	0.645	0.473	0.728	-9.141	8.67	-0.25	0.112	-0.048
chr17	76167590	76167730	SYNGR2	0.87	0.675	0.904	-11.436	4.664	-0.195	0.031	-0.006
chr17	76198579	76198684	AFMID	0.811	0.52	0.826	-9.359	0.405	-0.291	0	0.013
chr17	76198783	76198832	AFMID	0.763	0.438	0.756	-9.342	1.389	-0.325	0.043	-0.112
chr17	76202026	76202131	AFMID	0.826	0.636	0.85	-6.721	0.589	-0.179	0.015	0.038
chr17	78395627	78395762	FLJ35220	0.597	0.534	0.517	-0.497	-2.198	-0.049	-0.1	-0.195
chr17	79246315	79246427	SLC38A10	0.963	0.753	0.974	-6.588	0.487	-0.205	0.008	-0.058
chr17	79872479	79872578	SIRT7	0.96	0.702	0.97	-8.471	0.5	-0.259	-0.001	-0.005
chr17	79982153	79982215	LRRC45	0.934	0.71	0.954	-6.032	0.586	-0.222	0.014	0.063
chr18	677344	677444	ENOSF1	0.842	0.615	0.889	-7.603	2.502	-0.254	0.05	-0.122
chr18	677742	677872	ENOSF1	0.844	0.599	0.877	-7.767	1.727	-0.265	0.053	-0.097
chr18	28648264	28648310	DSC2	0.322	0.301	0.263	-0.045	-1.911	-0.007	-0.107	-0.04
chr18	34267090	34267141	FHOD3	0.607	0.296	0.756	-4.008	3.077	-0.311	0.222	-0.3
chr18	55218546	55218606	FECH	0.985	0.776	0.997	-7.219	0.661	-0.207	0.011	-0.019
chr18	59829485	59829562	PIGN	0.343	0.385	0.5	0.787	1.974	0.049	0.104	-0.072
chr19	1358586	1358699	MUM1	0.706	0.514	0.622	-3.488	-3.76	-0.181	-0.103	0.124
chr19	5218797	5218809	PTPRS	0.194	0.029	0.31	-3.22	3.853	-0.138	0.133
chr19	8548041	8548095	HNRNPM	0.802	0.681	0.849	-8.08	5.381	-0.121	0.042	-0.056	Yes	Yes
chr19	13002300	13002336	GCDH	0.876	0.849	0.761	-0.287	-2.492	-0.023	-0.117	-0.036
chr19	18882251	18882356	CRTC1	0.769	0.472	0.668	-6.345	-2.042	-0.352	-0.056	0
chr19	35760705	35760906	USF2	0.824	0.686	0.84	-7.17	-1.268	-0.106	-0.01	-0.035
chr19	39844645	39844706	SAMD4B	0.641	0.285	0.727	-13.579	4.199	-0.345	0.073	-0.173
chr19	39880899	39880929	PAF1	0.976	0.804	0.978	-6.898	0.695	-0.17	0.009	0
chr19	40871459	40871492	PLD3	0.111	0.109	0.362	-0.228	12.808	-0.007	0.252	-0.46
chr19	41128854	41128926	LTBP4	0.731	0.428	0.852	-8.179	7.244	-0.308	0.174	-0.348
chr19	41289682	41289745	MIA-RAB4B	0.78	0.557	0.833	-6.035	1.039	-0.217	0.019	-0.038
chr19	42396095	42396194	ARHGEF1	0.976	0.664	0.989	-8.618	0.591	-0.312	0.012	0
chr19	42862938	42863106	MEGF8	0.309	0.409	0.152	2.801	-6.562	0.1	-0.145	0.072
chr19	44464338	44464508	ZNF221	0.307	0.351	0.281	-0.393	-1.71	0.089	-0.106	0
chr19	44721943	44722005	ZNF227	0.713	0.553	0.941	-7.633	19.361	-0.183	0.209	-0.225
chr19	46274607	46274654	DMPK	0.776	0.416	0.756	-8.818	-0.205	-0.342	-0.004	0.077
chr19	54964724	54964835	LENG8	0.887	0.767	0.9	-6.49	2.073	-0.135	0.017	0.01
chr19	55967002	55967212	ISOC2	0.901	0.74	0.893	-7.39	-1.806	-0.147	-0.017	0.046
chr19	57953252	57953379	ZNF749	0.704	0.582	0.859	-1.134	3.814	-0.139	0.179	-0.071
chr19	58598272	58598375	ZSCAN18	0.965	0.726	0.98	-8.224	0.889	-0.234	0.011	0
chr19	59056791	59056904	TRIM28	0.981	0.873	0.984	-7.345	0.13	-0.103	0.001	0.004
chr2	272191	272305	ACP1	0.263	0.368	0.223	5.992	-4.589	0.121	-0.063	0.133
chr2	9531190	9531325	ASAP2	0.477	0.178	0.673	-2.182	3.421	-0.306	0.16
chr2	10917710	10917848	ATP6V1C2	0.529	0.273	0.821	-3.559	3.713	-0.357	0.374	-0.5
chr2	25642383	25642404	DTNB	0.008	0.004	0.132	-0.263	2.085	-0.022	0.114	-0.1
chr2	27535860	27535976	MPV17	0.903	0.688	0.961	-8.264	3.929	-0.216	0.049	-0.016
chr2	27995540	27995559	MRPL33	0.816	0.536	0.901	-6.558	1.311	-0.269	0.047	0.091
chr2	27997290	27997397	MRPL33	0.828	0.661	0.884	-6.06	1.966	-0.159	0.033	0.034
chr2	32422412	32422461	SLC30A6	0.804	0.663	0.756	-2.401	-1.423	-0.166	-0.106	-0.1
chr2	55252221	55254621	RTN4	0.461	0.612	0.466	6.36	-1.093	0.151	-0.025	0.144
chr2	74759745	74759841	HTRA2	0.91	0.748	0.94	-5.851	0.443	-0.153	0	0.013
chr2	74884979	74885078	SEMA4F	0.748	0.61	0.84	-2.723	2.266	-0.225	0.186	0.083
chr2	85582198	85582293	ELMOD3	0.688	0.591	0.62	-0.523	-2.617	-0.024	-0.168	0.037
chr2	100627958	100628033	AFF3	0.211	0.072	0.38	-0.876	1.982	-0.1	0.119
chr2	102477286	102477448	MAP4K4	0.38	0.479	0.496	2.76	6.042	0.099	0.141	0.347
chr2	128520635	128520733	WDR33	0.415	0.243	0.607	-5.76	15.557	-0.113	0.189	-0.1
chr2	130918758	130918845	SMPD4	0.507	0.054	0.796	-10.372	12.712	-0.444	0.271	-0.504
chr2	131116805	131116882	PTPN18	0.528	0.052	0.616	-5.951	2.209	-0.453	0.115	-0.036
chr2	131116969	131117065	PTPN18	0.483	0.04	0.589	-5.141	2.434	-0.41	0.122	-0.056
chr2	136374237	136374327	R3HDM1	0.423	0.31	0.468	-1.739	3.021	-0.172	0.111	-0.152
chr2	136399105	136399360	R3HDM1	0.868	0.899	0.724	-0.847	-6.056	-0.033	-0.143	0.042
chr2	173366499	173366629	ITGA6	0.558	0.435	0.671	-4.329	4.737	-0.214	0.134
chr2	179188903	179188996	OSBPL6	0.587	0.506	0.694	-1.315	4.143	-0.099	0.152
chr2	190647739	190647849	ORMDL1	0.423	0.386	0.507	-2.144	4.693	-0.078	0.121	0.119
chr2	191213613	191213757	INPP1	0.509	0.692	0.363	3.424	-2.558	0.205	-0.112	0.094
chr2	192265474	192265561	MYO1B	0.599	0.392	0.805	-7.072	11.603	-0.213	0.177	-0.182
chr2	202137620	202137665	CASP8	0.423	0.215	0.654	-3.589	5.863	-0.226	0.229	-0.345
chr2	228194321	228194499	MFF	0.146	0.092	0.268	-3.192	8.985	-0.078	0.158	-0.405
chr2	228217229	228217289	MFF	0.589	0.522	0.524	-6.973	-3.354	-0.144	-0.053	0.018
chr2	234182366	234182423	ATG16L1	0.345	0.143	0.492	-5.79	3.94	-0.322	0.15	-0.083
chr20	508576	508693	CSNK2A1	0.172	0.159	0.299	-0.937	9.415	-0.014	0.102	-0.324
chr20	13795063	13795161	C20orf7	0.402	0.491	0.571	1.244	2.403	0.057	0.13	-0.211
chr20	24995773	24995866	ACSS1	0.955	0.609	0.978	-10.013	1.572	-0.342	0.021	-0.005
chr20	25999467	25999548	LOC100134868	0.476	0.146	0.717	-0.518	2.684	-0.229	0.193	-0.417
chr20	31374307	31374433	DNMT3B	0.929	0.563	0.977	-8.593	2.589	-0.366	0.051
chr20	31393143	31393213	DNMT3B	0.055	0.026	0.174	-1	3.812	-0.05	0.121
chr20	31394014	31394133	DNMT3B	0.185	0.107	0.294	-1.134	3.944	-0.048	0.121
chr20	32661624	32661672	RALY	0.796	0.69	0.806	-6	1.886	-0.127	0.033	-0.027	Yes	Yes
chr20	47897439	47897501	NCRNA00275	0.309	0.215	0.384	-5.649	8.956	-0.107	0.074	-0.158
chr20	60704840	60705008	LSM14B	0.954	0.785	0.972	-7.273	1.775	-0.174	0.018	-0.03
chr20	62152636	62152716	PPDPF	0.878	0.706	0.88	-7.082	-0.178	-0.129	0.002	-0.017
chr20	62507168	62507228	TPD52L2	0.445	0.08	0.638	-14.569	16.683	-0.379	0.219	-0.257
chr21	27369674	27369731	APP	0.344	0.242	0.423	-6.027	6.873	-0.11	0.061	-0.28
chr21	34954470	34954552	DONSON	0.926	0.759	0.949	-7.741	3.066	-0.171	0.032	0.092
chr21	38605662	38605743	DSCR3	0.92	0.56	0.948	-9.644	1.559	-0.368	0.03	-0.041
chr21	40551849	40551912	PSMG1	0.892	0.617	0.905	-14.204	2.811	-0.304	0.025	0.066
chr21	46221198	46221313	UBE2G2	0.241	0.432	0.191	5.721	-2.433	0.186	-0.059	0.134
chr21	47845744	47845885	PCNT	0.849	0.652	0.879	-7.767	2.931	-0.216	0.033	-0.136
chr21	47958395	47958515	DIP2A	0.952	0.659	0.956	-8.029	0.609	-0.293	0.017	-0.019
chr22	17630431	17630635	CECR5	0.943	0.773	0.975	-7.849	2.384	-0.159	0.02	0.02
chr22	18310409	18310547	MICAL3	0.095	0.057	0.25	-0.743	3.387	-0.07	0.17
chr22	19462590	19462623	UFD1L	0.747	0.48	0.82	-11.666	3.285	-0.248	0.052	-0.075
chr22	19462992	19463125	UFD1L	0.891	0.731	0.933	-8.351	3.156	-0.147	0.034	-0.045
chr22	24042912	24043032	LOC91316	0.358	0.144	0.446	-2.513	2.365	-0.176	0.107	-0.04
chr22	25849282	25849401	CRYBB2P1	0.559	0.433	0.678	-2.176	5.13	-0.08	0.112	-0.024
chr22	28250841	28250927	PITPNB	0.955	0.831	0.99	-7.18	4.013	-0.135	0.039	-0.023
chr22	29946716	29946832	THOC5	0.504	0.267	0.553	-5.784	-0.713	-0.204	-0.007	-0.025	Yes	Yes
chr22	31492983	31493046	SMTN	0.746	0.546	0.895	-5.034	4.589	-0.219	0.13	0
chr22	31927043	31927115	SFI1	0.405	0.507	0.497	1.06	2.892	0.087	0.13	-0.41
chr22	37158947	37159057	IFT27	0.98	0.684	0.986	-11.205	0.204	-0.291	0.001	0
chr22	37162181	37162241	IFT27	0.957	0.685	0.99	-6.745	0.656	-0.255	0.002	0
chr22	37457578	37457669	KCTD17	0.906	0.644	0.923	-6.265	0.875	-0.265	0.017	-0.25
chr22	39150646	39150711	SUN2	0.293	0.12	0.426	-3.131	3.655	-0.192	0.114	-0.133
chr22	42997975	42998062	POLDIP3	0.905	0.427	0.961	-20.152	4.245	-0.467	0.052	-0.135	Yes
chr22	43272893	43273016	PACSIN2	0.975	0.685	0.991	-14.582	2.402	-0.297	0.019	-0.056
chr22	46704046	46704104	GTSE1	0.823	0.629	0.86	-6.842	1.403	-0.193	0.037	0.062
chr22	50895462	50895540	SBF1	0.663	0.343	0.761	-16.561	7.518	-0.412	0.098	-0.113
chr3	9739394	9739550	MTMR14	0.654	0.85	0.659	6.034	0.002	0.191	-0.008	-0.145
chr3	9874787	9874929	TTLL3	0.241	0.345	0.303	3.979	0.744	0.151	0.024	-0.081
chr3	15046063	15046120	NR2C2	0.261	0.142	0.313	-2.346	1.852	-0.159	0.108	-0.094
chr3	37402733	37402796	GOLGA4	0.798	0.509	0.817	-6.997	1.863	-0.27	0.039	-0.04
chr3	47860725	47860754	DHX30	0.224	0.05	0.312	-3.85	2.795	-0.236	0.122	-0.19	Yes
chr3	49054044	49054106	DALRD3	0.903	0.475	0.92	-9.38	0.528	-0.428	0.014	-0.031
chr3	49878417	49878505	TRAIP	0.866	0.622	0.879	-5.928	-0.121	-0.26	-0.002	-0.011
chr3	49879885	49879980	TRAIP	0.878	0.641	0.89	-6.591	0.009	-0.269	0.007	0.014
chr3	50137964	50138038	RBM5	0.918	0.436	0.959	-10.575	1.584	-0.484	0.039	-0.112	Yes	Yes
chr3	50141680	50141741	RBM5	0.843	0.397	0.919	-7.732	2.928	-0.457	0.107	-0.324	Yes	Yes
chr3	50147811	50147896	RBM5	0.934	0.732	0.953	-6.914	1.317	-0.212	0.025	-0.094
chr3	52232687	52232864	ALAS1	0.42	0.221	0.563	-4.063	5.795	-0.16	0.13	-0.115
chr3	107770785	107770817	CD47	0.755	0.48	0.869	-6.823	4.116	-0.25	0.091	-0.089
chr3	121438492	121438600	GOLGB1	0.537	0.433	0.669	-1.648	2.95	-0.139	0.134	0.171
chr3	129210983	129211037	IFT122	0.837	0.85	0.934	-0.188	2.982	-0.009	0.147	-0.182
chr3	134277991	134278271	CEP63	0.396	0.313	0.5	-1.895	2.453	-0.132	0.102	-0.208
chr3	145795648	145795711	PLOD2	0.299	0.339	0.559	0.996	8.235	0.044	0.192
chr3	170857258	170857345	TNIK	0.034	0.012	0.149	-0.697	2.524	-0.033	0.115	-0.599
chr3	171404474	171404588	PLD1	0.126	0.227	0.363	0.185	3.434	0.049	0.239	-0.085
chr3	184033919	184034006	EIF4G1	0.908	0.786	0.905	-6.154	0.001	-0.112	-0.005	-0.062	Yes
chr3	184055098	184055159	FAM131A	0.725	0.672	0.825	0.219	1.918	0.015	0.101	-0.214
chr4	1805418	1805563	FGFR3	0.813	0.907	0.758	4.135	-2.692	0.173	-0.061	-1
chr4	20526771	20526795	SLIT2	0.499	0.367	0.787	-3.176	8.455	-0.165	0.292
chr4	106833344	106833395	NPNT	0.274	0.635	0.155	4.163	-2.402	0.321	-0.067
chr4	110402832	110402937	SEC24B	0.509	0.246	0.594	-4.998	3.987	-0.23	0.107	-0.13
chr4	144378832	144378922	GAB1	0.712	0.72	0.834	0.17	2.245	0.009	0.124	-0.462
chr5	74695134	74695212	COL4A3BP	0.359	0.174	0.499	-3.459	6.126	-0.193	0.226	-0.217
chr5	79281393	79281482	MTX3	0.43	0.329	0.53	-1.839	3.859	-0.109	0.104	-0.211
chr5	92880500	92880621	FLJ42709	0.311	0.407	0.421	1.527	2.17	0.102	0.116	0
chr5	94988820	94988918	RFESD	0.732	0.603	0.805	-3.952	3.511	-0.194	0.121	0
chr5	135271311	135271413	FBXL21	0.204	0.259	0.456	0.186	3.956	0.055	0.201
chr5	137495243	137495288	BRD8	0.599	0.316	0.624	-11.618	3.908	-0.31	0.057	0.23
chr5	171341346	171341409	FBXW11	0.51	0.437	0.594	-1.762	3.94	-0.089	0.101	-0.227
chr5	177642276	177642431	AGXT2L2	0.774	0.529	0.756	-6.439	-1.512	-0.246	-0.056	-0.002
chr5	177649852	177649935	AGXT2L2	0.803	0.628	0.698	-3.943	-3.497	-0.196	-0.133	0.013
chr5	177651448	177651565	AGXT2L2	0.793	0.583	0.704	-4.711	-3.781	-0.222	-0.129	0.014
chr5	180660412	180660435	TRIM41	0.829	0.745	0.916	-1.487	2.951	-0.1	0.144	0.014
chr6	3015763	3015877	NQO2	0.715	0.43	0.803	-7.965	5.138	-0.246	0.104	-0.033
chr6	13325325	13325406	TBC1D7	0.885	0.541	0.901	-10.708	0.602	-0.347	0.016	-0.17
chr6	30709568	30709644	FLOT1	0.905	0.713	0.909	-6.399	0.036	-0.192	-0.006	-0.017
chr6	30887865	30887993	VARS2	0.988	0.768	0.984	-7.011	0.05	-0.221	-0.004	-0.027
chr6	38580609	38580809	BTBD9	0.423	0.458	0.37	2.134	-1.922	0.096	-0.136	-0.083
chr6	42976430	42976484	PPP2R5D	0.944	0.577	0.954	-14.986	1.108	-0.358	0.018	-0.022
chr6	44103064	44103103	TMEM63B	0.912	0.272	0.967	-11.794	2.93	-0.676	0.111	-0.039
chr6	90327672	90327750	ANKRD6	0.816	0.479	0.843	-5.858	2.438	-0.34	0.059	0.5
chr6	99851704	99851758	SFRS18	0.854	0.683	0.873	-7.186	3.177	-0.204	0.044	-0.076
chr6	107351228	107351311	C6orf203	0.412	0.459	0.552	0.762	2.589	0.048	0.176	-0.125
chr6	116895220	116895334	RWDD1	0.526	0.36	0.511	-8.257	-0.156	-0.184	0.005	-0.068
chr6	122749047	122749101	HSF2	0.462	0.272	0.592	-5.154	7.307	-0.192	0.139	-0.37
chr6	131201283	131201346	EPB41L2	0.615	0.735	0.61	4.463	0.168	0.112	0.009	0
chr6	133846291	133846392	EYA4	0.437	0.719	0.344	6.319	-3.131	0.272	-0.098
chr6	135818325	135818387	AHI1	0.52	0.612	0.792	1.69	3.519	0.115	0.179	0.208
chr6	144081537	144081777	PHACTR2	0.596	0.867	0.422	4.009	-3.537	0.3	-0.144
chr7	11101417	11101468	PHF14	0.83	0.877	0.704	0.352	-3.426	0.016	-0.117	0.258
chr7	39828080	39828203	NCRNA00265	0.496	0.383	0.588	-2.424	2.221	-0.107	0.103	0.131
chr7	44687042	44687133	OGDH	0.42	0.144	0.576	-6.237	8.119	-0.225	0.156	-0.149
chr7	48139266	48139384	UPP1	0.585	0.49	0.74	-1.58	3.244	-0.118	0.161	-0.13
chr7	48141420	48141579	UPP1	0.73	0.615	0.831	-3.696	3.707	-0.178	0.13	-0.053
chr7	48142893	48143008	UPP1	0.653	0.468	0.777	-4.862	3.549	-0.248	0.16	-0.134
chr7	64377407	64377496	ZNF273	0.365	0.139	0.62	-2.293	5.184	-0.133	0.207	-0.042
chr7	72422690	72422834	NSUN5P2	0.59	0.44	0.621	-6.051	1.492	-0.206	0.034	-0.145
chr7	73604576	73604636	EIF4H	0.117	0.018	0.358	-3.811	25.497	-0.069	0.221	-0.161	Yes
chr7	74299833	74299941	STAG3L2	0.813	0.237	0.952	-8.796	2.68	-0.601	0.132	-0.274
chr7	75040937	75041042	NSUN5P1	0.496	0.215	0.638	-7.802	3.27	-0.281	0.081	-0.086
chr7	75042066	75042210	NSUN5P1	0.779	0.6	0.787	-6.47	2.35	-0.187	0.049	-0.047
chr7	75510682	75510804	RHBDD2	0.366	0.179	0.422	-9.372	3.252	-0.255	0.056	-0.392
chr7	97499089	97499125	ASNS	0.962	0.794	0.965	-6.125	0.002	-0.172	0.006	-0.015
chr7	97598316	97598364	MGC72080	0.596	0.34	0.728	-5.675	3.78	-0.256	0.127	-0.134
chr7	99117791	99117927	ZKSCAN5	0.592	0.631	0.662	0.539	2.166	0.032	0.11	-0.667
chr7	99159510	99159596	ZNF655	0.374	0.283	0.465	-2.462	4.701	-0.112	0.157	-0.118
chr7	99688524	99688572	COPS6	0.984	0.72	0.992	-14.321	0.863	-0.261	0.009	0.003
chr7	100033253	100033390	C7orf47	0.787	0.525	0.815	-8.088	-0.11	-0.175	-0.001	-0.023
chr7	101843350	101843452	CUX1	0.57	0.604	0.687	4.304	1.611	0.19	0.033	0.167
chr7	107866088	107866145	NRCAM	0.271	0.085	0.514	-2.508	5.165	-0.193	0.185
chr7	108161919	108161965	PNPLA8	0.332	0.193	0.516	-1.609	3.272	-0.104	0.179	0.103
chr7	116774177	116774246	ST7	0.499	0.37	0.731	-3.616	8.575	-0.14	0.232	-0.588
chr7	122076413	122076434	CADPS2	0.131	0.076	0.266	-1.735	2.979	-0.123	0.154
chr7	134620438	134620516	CALD1	0.227	0.43	0.252	5.146	0.651	0.181	0.018
chr7	148456395	148456446	CUL1	0.977	0.786	0.988	-6.866	0.76	-0.176	0.013	0
chr7	150773999	150774114	FASTK	0.923	0.535	0.936	-16.555	1.306	-0.389	0.017	-0.015
chr7	150774187	150774323	FASTK	0.966	0.718	0.969	-11.321	-0.393	-0.249	0.001	-0.002
chr7	155095534	155095605	INSIG1	0.295	0.086	0.338	-7.999	4.606	-0.217	0.038	-0.024
chr8	169289	169417	RPL23AP53	0.521	0.73	0.65	4.226	0.997	0.302	0.065	-0.144
chr8	22396981	22397011	PPP3CC	0.288	0.063	0.416	-3.801	2.467	-0.197	0.121	-0.031
chr8	27147672	27147695	TRIM35	0.813	0.379	0.923	-7.186	1.489	-0.435	0.078	-0.478
chr8	48641973	48642027	KIAA0146	0.816	0.568	0.86	-7.876	2.48	-0.263	0.057	-0.168
chr8	67478298	67478478	MYBL1	0.492	0.5	0.621	-0.57	3.463	-0.032	0.156	-0.167
chr8	73942570	73942630	TERF1	0.304	0.054	0.442	-6.335	6.109	-0.236	0.12	-0.06
chr8	74621266	74621397	STAU2	0.5	0.499	0.568	-1.24	4.051	-0.056	0.105	-0.448	Yes
chr8	82597997	82598198	IMPA1	0.426	0.57	0.48	3.651	-0.719	0.195	-0.032	-0.117
chr8	93933730	93933888	C8orf83	0.484	0.688	0.41	1.543	-1.943	0.146	-0.112	0.184
chr8	103862226	103862372	AZIN1	0.45	0.534	0.401	4.882	-5.877	0.128	-0.07	0.039
chr8	144889721	144889784	SCRIB	0.877	0.523	0.916	-13.703	3.578	-0.326	0.047	-0.019
chr8	144902835	144902886	PUF60	0.572	0.383	0.695	-10.565	8.842	-0.226	0.102	-0.16	Yes
chr9	72961520	72961565	SMC5	0.69	0.353	0.891	-6.991	5.499	-0.353	0.187	-0.065
chr9	80880774	80880822	CEP78	0.476	0.098	0.507	-8.173	1.723	-0.435	0.031	-0.077
chr9	95085517	95085633	NOL8	0.215	0.057	0.362	-3.146	3.813	-0.243	0.159	-0.148	Yes
chr9	95874160	95874220	C9orf89	0.827	0.131	0.949	-11.808	3.084	-0.712	0.148	-0.06
chr9	96062332	96062431	WNK2	0.255	0.099	0.502	-3.669	6.414	-0.267	0.258
chr9	96069058	96069103	WNK2	0.164	0.024	0.348	-2.5	2.946	-0.205	0.163
chr9	130496577	130496843	TOR2A	0.711	0.542	0.608	-2.62	-3.525	-0.09	-0.114	0.084
chr9	131355261	131355321	SPTAN1	0.554	0.349	0.642	-5.617	6.873	-0.183	0.101	-0.095
chr9	134369791	134369873	PRRC2B	0.655	0.519	0.718	-6.573	6.277	-0.14	0.052	-0.017
chr9	134385129	134385195	POMT1	0.984	0.761	0.99	-6.394	0.401	-0.217	0.003	-0.101
chr9	139291428	139291475	SNAPC4	0.992	0.579	0.993	-7.878	0.065	-0.413	0.001	0
chrX	17762190	17762339	SCML1	0.556	0.418	0.659	-7.172	13.519	-0.143	0.134	0.042
chrX	17763575	17763659	SCML1	0.166	0.074	0.237	-4.718	7.852	-0.102	0.088	-0.2
chrX	18917290	18917344	PHKA2	0.493	0.048	0.775	-10.988	5.541	-0.448	0.251	-0.226
chrX	18918787	18918817	PHKA2	0.429	0.073	0.733	-7.404	5.772	-0.319	0.311	-0.095
chrX	19372608	19372701	PDHA1	0.98	0.863	0.984	-7.145	0.497	-0.117	0.003	0.009
chrX	23752457	23752484	ACOT9	0.298	0.175	0.302	-2.212	1.596	-0.138	0.122	-0.392
chrX	23802410	23802520	SAT1	0.465	0.068	0.748	-29.311	38.322	-0.397	0.295	-0.208
chrX	39930889	39930943	BCOR	0.683	0.324	0.731	-12.562	2.35	-0.313	0.031	-0.175
chrX	41414852	41414888	CASK	0.401	0.296	0.508	-4.312	3.941	-0.18	0.107	-0.667
chrX	44921891	44921993	KDM6A	0.638	0.409	0.805	-2.882	4.513	-0.129	0.126	-0.269
chrX	47509319	47509425	ELK1	0.584	0.348	0.607	-7.963	4.008	-0.268	0.083	0.079
chrX	47847923	47848017	ZNF182	0.396	0.268	0.545	-0.413	2.46	-0.162	0.177	-0.219
chrX	48752634	48752784	TIMM17B	0.195	0.116	0.301	-1.97	10.488	-0.037	0.104	-0.192
chrX	48838206	48838284	GRIPAP1	0.892	0.521	0.912	-11.32	0.088	-0.367	0.006	0.009
chrX	102612010	102612089	WBP5	0.812	0.658	0.815	-6.556	0.429	-0.172	0.01	-0.08
chrX	102939608	102939657	MORF4L2	0.207	0.124	0.332	-5.015	13.534	-0.095	0.114	-0.227
chrX	117162386	117162460	KLHL13	0.273	0.523	0.368	2.76	2.035	0.16	0.109
chrX	128627016	128627052	SMARCA1	0.23	0.308	0.362	2.295	3.769	0.106	0.119
chrX	128691837	128691927	OCRL	0.909	0.663	0.932	-7.286	1.809	-0.279	0.03	0
chrX	154012302	154012383	MPP1	0.975	0.588	0.993	-13.224	1.064	-0.393	0.018	0
chrX	154300601	154300618	BRCC3	0.841	0.495	0.957	-6.545	2.103	-0.406	0.095	0
