# Supplementary material for: Deficiency of the splicing factor RBM10 limits EGFR inhibitor response in EGFR-mutant lung cancer
Source: J Clin Invest. 2022 Jul 1;132(13):e145099. doi: 10.1172/JCI145099 (PMC9246391; doi:10.1172/JCI145099)
Supplement: Supplemental table 4 [file jci-132-145099-s144.xls]

## Sheet: PC9_RBM10KD_RNAseq_differential
Supplementary Table 4. Analysis of RBM10-mediated differential alternative mRNA isoforms in PC-9 lung cancer cells.
	Gene1	IsoformID	PC9_shRBM10#1-1	PC9_shRBM10#1-1(%)	PC9_shRBM10#2-1	PC9_shRBM10#2-1(%)	PC9_shScramble1	PC9_shScramble1(%)	PC9_shRBM10#1-2	PC9_shRBM10#1-2(%)	PC9_shRBM10#2-2	PC9_shRBM10#2-2(%)	PC9_shScramble2	PC9_shScramble2(%)
NM_001605	AARS	NM_001605	77.1	100	61.85	100	111.93	100	59.95	100	62.52	100	103.98	100
NM_004924	ACTN4	NM_004924	270.22	100	214.36	100	310.75	100	230.02	100	216.68	100	311.87	100
NM_006829	ADIRF	NM_006829	39.18	100	66.81	100	44.17	100	53.44	100	72.47	100	36.84	100
NM_006408	AGR2	NM_006408	105.59	100	178.29	100	94.83	100	173.52	100	162.24	100	83.83	100
NM_198576	AGRN	NM_198576	119.44	99.75	69.96	99.94	110.64	99.44	109.19	99.5	69.63	99.83	112.23	99.79
NM_205845	AKR1C2	NM_205845	113.99	45.94	202.45	53.23	115.57	45.5	123.07	48.27	229.03	59.24	64.87	28.44
NM_000689	ALDH1A1	NM_000689	59.62	100	164.86	100	62.24	100	88.91	100	147.84	100	64.87	100
NM_001632	ALPP	NM_001632	51.23	100	47.97	100	79.54	100	42.8	100	45.72	100	74.49	100
NM_001282792	ANKZF1	NM_001282792	3.42	14.98	0	0	5.88	22.5	3.21	13.84	0	0	1.77	6.85
NM_005139	ANXA3	NM_005139	15.01	100	16.13	100	32.42	100	9.68	100	18.27	100	33.08	100
NM_001198780	ARPC4	NM_001198780	42.88	41.69	9.15	9.31	58.17	63.44	44.54	42.96	14.44	15.2	18.49	18.23
NM_001673	ASNS	NM_001673	7.82	93.34	14.21	90.1	28.44	91.76	6.28	91.73	11.92	74.75	19.17	86.28
NM_001001973	ATP5C1	NM_001001973	92.97	99.6	195.45	99.06	154.7	99.55	93.39	99.84	197.06	99.31	144.62	99.62
NM_001001975	ATP5D	NM_001001975	77.66	37.72	112.43	57.28	64.59	33.4	73.48	38.08	107.95	55.07	49.98	33.09
NM_006886	ATP5E	NM_006886	1241.3	100	1908.83	100	1472.67	100	1433	100	1961.91	100	917.37	100
NM_001003697	ATP5J	NM_001003697	30.92	41.65	74.25	60.01	30.31	37.59	42.6	48.4	76.17	63.27	27.07	40.49
NM_001198569	ATP6V0C	NM_001198569	25.12	11.5	15.86	8.63	40.32	17.09	43.68	19.34	6.43	3.78	54.13	29.9
NM_001170795	ATRAID	NM_001170795	43.1	40.42	68.54	49.82	47.74	45.65	52.37	40.5	74.89	53.58	37.46	40.91
NM_001139457	BCAP31	NM_001139457	103.03	16.67	65.09	11.91	95.37	15.12	94.03	14.35	70.98	13.84	99.68	16.37
NM_001256447	BCAP31	NM_001256447	354.26	57.31	194.42	35.57	363.88	57.7	341.15	52.07	185.87	36.23	297.91	48.92
NM_004894	C14orf2	NM_004894	160.65	98.97	235.83	99.11	161.28	98.92	165.85	98.71	244.05	99.07	122.03	98.37
NM_001302632	CAPNS1	NM_001302632	161.4	50.37	105.74	29.01	156.09	46.57	130.53	39.4	93.61	25.55	131.67	45.96
NM_001302633	CAPNS1	NM_001302633	147.23	45.95	243.49	66.81	167.26	49.9	189.49	57.19	257.25	70.22	140.8	49.15
NM_032415	CARD11	NM_032415	48.79	100	33.03	100	50.13	100	47.64	100	33.43	100	52.53	100
NM_001013399	CCNC	NM_001013399	0.23	0.86	4.63	13.78	0.19	0.62	0.48	1.89	4.31	12.49	0	0
NM_001009570	CCT7	NM_001009570	18.72	6.4	25.24	8.97	15.21	5.12	15.89	5.91	30.14	10.69	2.63	0.84
NM_172351	CD46	NM_172351	25.25	20.28	43.52	26.8	22.81	18.87	25	17.31	45.46	28.78	21.84	18.26
NM_172352	CD46	NM_172352	15.48	12.44	29.08	17.91	9.38	7.76	14.24	9.86	21.74	13.76	11.44	9.57
NM_001257400	CD63	NM_001257400	1.03	0.18	12.9	2.31	0	0	0	0	13.01	2.45	0	0
NM_002231	CD82	NM_002231	44.61	99.56	34.69	100	23.14	100	67.28	99.75	30.41	100	25.09	99.63
NM_001270433	CDK2AP1	NM_001270433	38.1	52.51	55.52	57.71	32.9	47.84	36.23	50.84	64.51	70.62	33.13	48.45
NM_001928	CFD	NM_001928	52.55	100	42.67	100	38.53	100	79.06	100	39.23	100	29.61	100
NM_024111	CHAC1	NM_024111	1.75	100	5.04	100	13.73	99.31	1.02	100	3.89	97.25	7.36	96.55
NM_213720	CHCHD10	NM_213720	154.69	98.24	216.45	97.29	140.37	98.17	159.85	98.04	218.33	96.59	97.59	96.2
NM_001287594	CLIC1	NM_001287594	24.9	4.73	45.09	8.46	11.64	2	28.88	5.18	34.13	6.36	15.26	2.82
NM_005776	CNIH1	NM_005776	69.59	100	101.06	100	58.46	100	75.32	100	100.08	100	64.59	100
NM_001277200	CNIH4	NM_001277200	22.61	42.68	7.06	14.36	24.75	40.65	15.87	32.25	6.36	13.84	17.49	36.01
NM_001162862	COX11	NM_001162862	13.57	51.73	4.83	21.69	16.02	55.26	11.52	45.31	5.56	25.83	14.92	57.44
NM_004374	COX6C	NM_004374	161.14	100	274.25	100	182.24	100	198.26	100	287.71	100	150.9	100
NM_001311	CRIP1	NM_001311	779.37	100	1070.13	100	705.52	100	998.04	100	1046.82	100	479.25	100
NM_001242892	CSDE1	NM_001242892	0.15	0.03	9.45	2.03	0.38	0.08	0	0	15.49	3.26	0.22	0.04
NM_138565	CTTN	NM_138565	33.61	14	29.07	16.07	43.31	19.12	35.34	15.68	25.72	14.49	47.26	19.38
NM_001256909	CYBRD1	NM_001256909	0.28	0.68	5.86	12.85	0	0	0	0	6.63	14.51	0	0
NM_019058	DDIT4	NM_019058	151.93	100	173.66	100	314.12	100	145.41	100	176.68	100	260.86	100
NM_001202521	DDR1	NM_001202521	23.51	15.72	6.56	5.28	18.3	12.58	17.66	10.38	1.76	1.48	30.59	21.07
NM_005218	DEFB1	NM_005218	28.02	100	67.81	100	30.28	100	32.51	100	62.99	100	20.36	100
NM_001144766	DNAJC7	NM_001144766	0.54	1.04	13.16	27.82	2.45	4.55	2.18	4.28	14.77	30.98	1.82	3.63
NM_031992	EIF4H	NM_031992	256.07	81.53	185.91	73.51	262.68	84.48	246.26	83.62	183.89	72.57	260.07	85.19
NM_016049	EMC9	NM_016049	61.53	100	46.03	100	68.83	100	61.88	100	42.84	100	58.86	100
NM_001423	EMP1	NM_001423	32.58	100	38.41	100	62.5	100	28.18	100	40.35	100	62.87	100
NM_001111077	EZR	NM_001111077	111.28	86.66	94.05	84.44	142.31	83.11	100.66	86.17	90.48	82.02	147.72	83.05
NM_001993	F3	NM_001993	29.13	96.44	50.88	97.21	50.5	97.58	26.72	96.42	50.92	97.96	52.6	98.02
NM_032899	FAM83A	NM_032899	6.6	62.36	5.34	62.68	16.03	64.32	6.35	58.73	5.29	61.81	15.41	59.5
NM_001110556	FLNA	NM_001110556	179.09	74.98	131.79	68.77	208.91	68.88	127.74	73.59	136.87	71.67	225.01	70.8
NM_001456	FLNA	NM_001456	59.77	25.02	59.85	31.23	94.39	31.12	45.83	26.41	54.11	28.33	92.78	29.2
NM_001457	FLNB	NM_001457	29.87	80.71	24.12	75.66	40.04	75.16	21.55	73.45	22.46	76.83	44.05	76.11
NM_002569	FURIN	NM_002569	17.86	36.51	19.55	47.1	32.86	55.61	17.06	38.75	16.72	41.04	36.08	60.89
NM_005971	FXYD3	NM_005971	164.61	75.35	267.47	77.8	173.69	76.32	233.93	77.33	263.61	77.36	129.36	70.93
NM_001278192	GANAB	NM_001278192	0.51	0.22	9.69	4.52	2.58	1.13	2.36	1.12	12.55	5.94	2.55	1.09
NM_001278193	GANAB	NM_001278193	2.24	0.98	14.3	6.67	2.93	1.29	2.58	1.23	18.45	8.74	0.72	0.31
NM_001289746	GAPDH	NM_001289746	484.22	4.98	180.04	1.96	455.89	4.69	455.11	4.58	175.15	1.85	435.81	5.21
NM_002047	GARS	NM_002047	25.38	100	32.23	100	51.08	100	20.82	100	30.71	100	41.74	100
NM_001004105	GRK6	NM_001004105	10.72	28.24	1.44	4.88	10.56	30.6	8.61	25.06	0.16	0.59	13.85	38.85
NM_201595	GTF2A1	NM_201595	1.82	17.19	3.94	30.88	0	0	2.27	22.28	5.04	39.18	0	0
NM_033445	HIST3H2A	NM_033445	24.44	100	20.07	100	50.93	100	32.87	100	19.59	100	32.48	100
NM_002138	HNRNPD	NM_002138	129.14	59.6	65.31	37.05	119.42	54.76	125.93	66.33	93.54	53.34	103.49	51.33
NM_002140	HNRNPK	NM_002140	0	0	29.93	8	0	0	0	0	27.08	7.37	0	0
NM_031203	HNRNPM	NM_031203	140.6	47.8	87.06	38.83	124.1	48.04	109.63	43.87	81.9	38.85	122.76	45.42
NM_001258357	HPCAL1	NM_001258357	3.6	5	25.81	31.28	0	0	3.36	4.88	15.73	19.64	3.84	4.34
NM_002149	HPCAL1	NM_002149	62.23	86.51	48.7	59.02	84.18	89.48	59.35	86.11	55.86	69.72	75.26	85.11
NM_001130106	HSPBP1	NM_001130106	65.04	50.08	44.29	43.14	65.79	57.11	54.89	43.09	35.8	35.33	63.48	63.36
NM_001297600	HSPBP1	NM_001297600	38.82	29.89	42.14	41.04	31.09	26.99	50.95	39.99	52.2	51.52	8.88	8.86
NM_002165	ID1	NM_002165	37.79	94.21	47.65	96.21	90.86	95.46	34.5	97.3	54.21	95.61	61.9	95.09
NM_004907	IER2	NM_004907	96.93	100	66.85	100	106.71	100	97.73	100	67.63	100	84.37	100
NM_000599	IGFBP5	NM_000599	44.24	100	18.95	100	12.01	100	47.71	100	18.82	100	13.05	100
NM_002178	IGFBP6	NM_002178	68.69	100	81.05	100	108.52	100	59.63	100	88.2	100	97.63	100
NM_001569	IRAK1	NM_001569	214.12	88.26	176.88	85.22	241.63	87.7	182.17	85.25	170.51	87.83	265.65	88.48
NM_016368	ISYNA1	NM_016368	120.03	93.99	85.03	92.3	82.38	92	136.32	93.35	79.2	87.65	65.67	84.55
NM_001286818	KLF5	NM_001286818	0	0	4.65	17.05	0	0	0	0	5.76	22.27	0	0
NM_153490	KRT13	NM_153490	8.71	100	10.85	98.91	29.68	99.16	8.46	97.47	12.15	100	24.06	99.31
NM_002275	KRT15	NM_002275	74.08	100	59.37	100	48.38	100	95.92	100	60.75	100	40.79	100
NM_005554	KRT6A	NM_005554	2.88	100	1.95	100	11.14	100	0.77	100	2.18	100	12.11	100
NM_001256282	KRT8	NM_001256282	44.39	0.62	23.02	0.39	57.78	0.88	41.17	0.64	21.84	0.36	35.35	0.58
NM_000228	LAMB3	NM_000228	68.89	89.24	52.74	85.3	79.13	90.66	64.4	85.5	50.42	81.8	75.34	89.88
NM_002298	LCP1	NM_002298	23.46	100	17.43	100	36.57	100	22.06	100	18.52	100	41.15	100
NM_002305	LGALS1	NM_002305	357.53	100	413.07	100	593.77	100	387.05	100	432.73	100	467.63	100
NM_001257374	LMNA	NM_001257374	12.52	3.02	0.2	0.06	7.17	1.57	7.88	2.04	0.36	0.1	23.27	5.18
NM_001198557	LMNB1	NM_001198557	18.25	20.98	38.48	41.32	16.41	20.04	16.32	19.52	40	43.36	19.83	24.73
NM_004793	LONP1	NM_004793	39.47	67.37	28	62.69	42.39	73.09	31.16	58.73	27.59	63.13	47.59	78.52
NR_045026	LRRC75A-AS1	NR_045026	221.12	28.91	137.16	20.35	239.45	30.35	230.91	28.93	176.4	24.55	296.08	36.14
NM_004990	MARS	NM_004990	52.73	100	49.92	100	74.46	100	44.59	100	49.76	100	68.08	100
NM_001276276	MAZ	NM_001276276	5.25	3.1	5.79	4.02	15.81	10.59	14.66	8.42	8.67	6.33	23.49	14.97
NM_001199111	MDH1	NM_001199111	0	0	33.05	20.78	1.11	0.97	5.3	4.17	29.61	17.97	3.71	3.81
NM_002406	MGAT1	NM_002406	39.04	52.61	24.49	39.15	36.33	50.8	40.7	48.62	21.05	36.86	40.16	55.75
NR_037421	MIR3648-1	NR_037421	0	0	0	0	0	0	0	0	0	0	21.23	100
NR_128711	MIR3648-2	NR_128711	0	0	0	0	0	0	0	0	0	0	21.23	100
NM_001303627	MLEC	NM_001303627	0	0	6.25	8.48	0	0	0	0	8.08	11.22	0	0
NM_001272053	MRFAP1	NM_001272053	52.7	25.09	38.83	23.37	58.82	26.39	43.38	20.84	31.84	19.88	56.98	25.41
NM_004891	MRPL33	NM_004891	101.4	73.69	170.49	74.65	114.44	68.99	115.33	71.09	175.89	77.93	80.69	67.99
NM_002444	MSN	NM_002444	26.04	100	38.13	100	63.16	100	24.66	100	37.58	100	62.26	100
NM_005949	MT1F	NM_005949	66.74	95.19	179.1	96.73	59.59	95.77	102.87	97.09	139.69	95.52	64.53	97.24
NM_006636	MTHFD2	NM_006636	63.43	79.88	86.09	83.32	96.51	81	62.9	83.64	84.47	83.1	87.86	84.06
NM_138373	MYADM	NM_138373	90.64	70.86	66.06	63.95	108.33	72.8	87.22	72.48	68.81	68.45	97.42	70.76
NM_002473	MYH9	NM_002473	88.8	100	71.5	100	94.58	100	75.23	100	67.02	100	103.9	100
NM_001303048	MYL12A	NM_001303048	13.27	10.51	75.68	41.83	17.52	10.27	29.42	20.83	81.94	42.1	15.6	11.68
NM_001166159	NDUFS2	NM_001166159	18.05	32.09	4.96	9.34	17.49	30.96	12.28	20.62	2.84	5.18	12.38	25.23
NM_144603	NOXO1	NM_144603	0	0	0	0	7.88	100	3.7	63	0.05	0.83	6.47	100
NM_172167	NOXO1	NM_172167	6.02	100	6.31	100	0	0	2.18	37	5.93	99.17	0	0
NM_000903	NQO1	NM_000903	968.44	92.72	941.14	91.66	672.56	92.33	1110.04	93.17	958.27	91.87	613.61	91.3
NM_001256647	NR1H2	NM_001256647	0	0	0	0	2.91	5.29	0	0	0	0	5.76	10.8
NM_001128612	NUDT22	NM_001128612	8.85	14.35	7.17	11.69	0.27	0.45	6.85	10.43	15.66	26.61	2.99	5.7
NM_001287190	ODC1	NM_001287190	0	0	9.47	20.05	0	0	0.7	1.98	4.52	9.76	1.73	3.39
NM_020190	OLFML3	NM_020190	112.7	98.4	76.78	98.63	45.1	98.25	118.11	97.93	67.55	97.98	48.95	98.69
NM_001135653	PABPC4	NM_001135653	79.94	68.15	109.68	67.88	118.92	67.93	78.32	69.16	112.64	69.99	114.65	63.09
NR_110268	PAFAH1B2	NR_110268	4.49	11.76	0	0	5.77	15.58	2.54	8.02	0	0	1.88	5.04
NM_001145940	PAFAH1B3	NM_001145940	1.84	3.37	12.37	19.69	1.11	1.95	3.35	5.65	8.34	14.9	1.34	2.73
NM_001014835	PAK4	NM_001014835	3.53	4.69	3.39	6.63	7.19	10.62	3.57	4.95	0	0	10.36	15.46
NM_032373	PCGF5	NM_032373	2.49	22.46	0.05	0.34	1.71	14.05	4.37	37.77	0	0	8.49	63.83
NR_028370	PCNA-AS1	NR_028370	305.69	100	52.11	100	348.62	100	218.6	100	44.06	100	96.47	100
NM_001285447	PDXDC1	NM_001285447	0.97	2.69	9.55	24.76	2.08	6.08	1.31	3.64	5.6	14.7	0	0
NM_002638	PI3	NM_002638	31.67	100	89.56	100	62.63	100	33.9	100	70.07	100	51.38	100
NM_001142864	PIEZO1	NM_001142864	60.66	100	39.18	100	59.42	100	51.53	100	38.65	100	56.77	100
NM_001128203	PLA2G16	NM_001128203	65.34	51.8	61.16	60.22	45.84	50.19	86.55	53.09	55.81	57.91	41.43	48.2
NM_001193397	PPP2R4	NM_001193397	1.64	1.67	14.2	15.58	1.94	2.06	3.91	3.89	14.5	16.04	1.88	1.81
NM_207518	PRKACA	NM_207518	0.72	1.56	6.37	14.14	0	0	0	0	24.04	52.14	0	0
NM_058179	PSAT1	NM_058179	65.94	94.89	96.68	95.88	146.79	95.73	54.42	98.09	94.68	96.76	116.24	96.45
NM_001102667	PSMA4	NM_001102667	13.97	5.86	30.72	12.16	13.08	5.44	10.43	4.53	32.69	12.67	11.84	5.23
NM_001278708	PSMD2	NM_001278708	0	0	14.65	6.82	0	0	0	0	18.46	8.5	0.28	0.11
NM_012212	PTGR1	NM_012212	245.25	52.26	169.79	33.38	293.36	50.25	268.7	53.69	178.61	33.95	251.73	47.95
NM_001204467	RBM10	NM_001204467	7.09	36.98	2.12	23.04	9.41	35.09	6.68	36.84	2.26	25.41	10.94	39.5
NM_001198846	RBM14-RBM4	NM_001198846	34.71	100	17.75	100	31.03	98.05	34.97	100	16.83	100	43.07	100
NM_001161533	RBM34	NM_001161533	9.61	28.54	4.56	13.78	10.07	29.44	8.89	26.63	4.05	12.57	16.13	42.14
NM_002906	RDX	NM_002906	41.97	95.35	25.87	91.01	42.85	96.36	37.49	90.6	27	94.59	45.67	95.73
NM_001040456	RHBDD2	NM_001040456	29.04	74.62	19.7	60.94	39.42	78.59	29.23	71.51	17.18	56.99	32.68	75.02
NM_001042678	RHOC	NM_001042678	89.27	42.87	87.22	41.85	122.64	50.73	83.44	37.39	74.19	35.5	116.76	50.6
NM_001253380	RPL15	NM_001253380	86.07	22.19	138.43	28.42	82.78	21.03	101.07	22.87	152.17	30.38	72.58	20.79
NM_000982	RPL21	NM_000982	635.13	100	462.37	100	1002.48	100	782.7	100	570.74	100	704.04	100
NR_026911	RPL21P28	NR_026911	1137.42	100	2004.41	100	1249.38	100	1172.17	100	1897.44	100	1146.68	100
NM_001136135	RPL28	NM_001136135	1251.07	67.66	581.57	55.1	1254.72	67.7	1322.97	67.44	632.03	57.16	980.87	63.32
NM_001136136	RPL28	NM_001136136	99.65	5.39	42.45	4.02	83.5	4.51	80.87	4.12	47.25	4.27	199.27	12.86
NM_033643	RPL36	NM_033643	1559.53	96.42	2175.66	97.04	1600.96	95.94	1761.95	97.48	2115.33	97.04	1033.83	94.81
NM_198486	RPL7L1	NM_198486	69.34	100	52.17	100	68.99	100	61.79	100	52.03	100	81.48	100
NM_033301	RPL8	NM_033301	224.73	4.62	162.56	3.89	264.17	5.37	196.71	3.98	152.92	3.67	254.26	5.52
NM_001203245	RPS10	NM_001203245	80.75	3.76	72.74	2.73	119.73	4.94	69.94	2.93	69.06	2.65	100.34	5.56
NM_033022	RPS24	NM_033022	349.44	26.56	626.81	33.65	372.9	27.24	415.5	29.09	637.11	33.18	301.31	27.7
NM_002954	RPS27A	NM_002954	453.96	38.22	203.06	19.26	518.24	38.78	482.65	35.91	201.87	19.4	370.26	33.42
NM_001256802	RPS3	NM_001256802	1557.04	72.46	946.71	55.03	1474.36	69.68	1656.1	71.3	1025.78	57.98	1412.78	75.06
NM_002965	S100A9	NM_002965	1844.64	100	2543.73	100	1628.11	100	2796.78	100	2403.66	100	1369.64	100
NM_003009	SEPW1	NM_003009	31.58	100	80.67	100	69.71	100	39.53	100	86.56	100	53.85	100
NM_001248001	SET	NM_001248001	0.26	0.12	10.51	4.83	0.48	0.23	0.82	0.4	19.57	8.89	0.59	0.26
NM_006142	SFN	NM_006142	186.72	100	155.45	100	259.97	100	180.92	100	158.26	100	225.67	100
NM_001184960	SH3KBP1	NM_001184960	2.36	17.29	3.27	21.76	11.71	44.64	1.78	17.3	3.12	20.22	12.11	46.16
NM_001013251	SLC3A2	NM_001013251	133.45	78.27	125.12	74.21	247.8	84.73	115	77.87	125.41	73.94	182.94	81.29
NM_003486	SLC7A5	NM_003486	89.96	100	91.33	100	168.89	100	67.84	100	86.19	100	149.27	100
NR_037929	SLMO2-ATP5E	NR_037929	1.55	100	0	0	2.04	100	0	0	0	100	5.91	97.39
NM_001003688	SMAD1	NM_001003688	0	0	5.04	41.3	0	0	0.01	0.07	2.61	22.85	0	0
NR_034011	SNHG8	NR_034011	49.11	40.74	82.72	50.18	59.6	39.3	44.86	35.88	83.91	51.82	30.66	33.06
NR_003142	SNHG9	NR_003142	4.78	100	28.89	100	5.36	100	16.34	100	23.13	100	3.29	100
NM_012391	SPDEF	NM_012391	16.39	100	11.2	99.08	4.63	97.21	22.98	99.02	10.04	100	4.92	100
NM_003714	STC2	NM_003714	35.75	100	42.98	100	74.18	100	30.28	100	40.35	100	63.81	100
NM_019601	SUSD2	NM_019601	15.51	100	8.02	100	3.85	100	21.4	100	6.67	100	4.01	100
NM_001258437	TARS	NM_001258437	38.76	39.93	35.96	33.61	58.29	43.46	37.76	44.37	28.75	27.34	43.87	35.58
NM_207013	TCEB2	NM_207013	227.45	79.8	112.9	58.75	231.56	78.48	228.21	78.38	120.61	60.09	190.25	81.06
NM_001195478	TFG	NM_001195478	36.18	28.55	67.55	39.65	43.36	33.95	48.35	34.92	64.04	37.57	33.66	28.61
NM_004613	TGM2	NM_004613	64.48	99.35	78.33	99.15	95.98	99.01	65.95	99.64	73.36	99.13	95.34	98.78
NM_001204415	TINAGL1	NM_001204415	0	0	2.62	1.25	0	0	0	0	10.24	4.83	0	0
NM_001135055	TKT	NM_001135055	26.48	3.46	15.73	2.33	34.66	4.64	23.66	2.93	17.81	2.57	27.5	3.95
NM_001143843	TMEM106C	NM_001143843	0	0	19.19	12.05	0	0	0	0	0.46	0.3	0	0
NM_024056	TMEM106C	NM_024056	53.51	40.24	102.27	64.23	43.14	39.38	71.58	45.44	80.97	53.95	45.41	43.25
NM_001305066	TMEM59	NM_001305066	96.48	80.2	55.26	63.62	91.84	79.07	113.66	78.02	56.1	65.78	96.2	81.56
NM_033396	TNKS1BP1	NM_033396	64.89	100	49.93	100	68.7	100	63.67	100	48.61	100	70.19	100
NM_021158	TRIB3	NM_021158	52.44	80.09	44.91	58.44	82.17	77.34	49.5	71.9	47.73	67.69	68.26	84.04
NM_006086	TUBB3	NM_006086	52.56	96.69	46.23	98.05	74.5	97.95	48.01	98.61	47.93	96.64	68.37	98.2
NM_003330	TXNRD1	NM_003330	56.3	13.01	49.35	10.76	66.82	13.85	52.7	12.85	48.12	10.27	73.9	15.41
NM_182565	UBALD2	NM_182565	88.69	100	58.45	100	98.13	100	84.33	100	56.04	100	69.5	100
NM_001281720	UBB	NM_001281720	0	0	199.93	25.43	0	0	0	0	322.22	35.63	0.37	0.04
NM_018955	UBB	NM_018955	883.05	98.9	577.32	73.42	855.95	99.31	973.1	98.96	573.41	63.4	825.84	99.48
NM_004223	UBE2L6	NM_004223	35.56	98.41	19.81	99.56	40.3	96.98	38.28	98.43	20.2	97.66	35.73	97.92
NM_001017416	USP1	NM_001017416	0	0	4.18	11.14	0.22	0.68	0	0	5.03	13.4	0	0
NM_001130481	VRK2	NM_001130481	0.07	0.49	7.29	42.42	0	0	0	0	3.89	22.45	0	0
NM_001288976	XRCC6	NM_001288976	166.9	52.37	99.22	30.5	153.39	48.83	162.77	51.47	100.67	30.68	132.99	44.4
NM_001170797	ZFAND1	NM_001170797	12.75	36.82	0	0	5.89	14.52	10.8	30.06	4.03	14.78	13.3	38.56
